# Supplementary material for: Regulation of Rice Grain Quality by Exogenous Kinetin During Grain-Filling Period
Source: Plants (Basel). 2025 Jan 24;14(3):358. doi: 10.3390/plants14030358 (PMC11820766; doi:10.3390/plants14030358)
Supplement: Supplementary file 1 [file plants-14-00358-s001.zip]

Archive with 1 entries (1 files):
- plants-3418731-supplementary.pdf
